# Supplementary material for: Modifying Intestinal Integrity and Micro Biome in Severe Malnutrition with Legume-Based Feeds (MIMBLE 2.0): protocol for a phase II refined feed and intervention trial
Source: Wellcome Open Res. 2018 Aug 2;3:95. [Version 1] doi: 10.12688/wellcomeopenres.14706.1 (PMC6171552; doi:10.12688/wellcomeopenres.14706.1)
Supplement: Supplementary file 2 [file wellcomeopenres-3-16015-s0001.tgz]

Archive with 1 entries (1 files):
- 609eb116-5ae7-4e55-b8de-870a40a8587e.docx
